# Supplementary material for: Preservation of Vocal Function in Amyotrophic Lateral Sclerosis (ALS) Patients Following Percutaneous Dilatational Tracheostomy (PDT) and Adjuvant Therapies
Source: Biomedicines. 2024 Aug 2;12(8):1734. doi: 10.3390/biomedicines12081734 (PMC11352188; doi:10.3390/biomedicines12081734)
Supplement: Supplementary file 1 [file biomedicines-12-01734-s001.zip]

Archive with 3 entries (3 files):
- biomedicines PDT grade4.mp4
- biomedicines PDT grade3.mp4
- biomedicines PDT grade2.mp4
